# Supplementary material for: Polymorphic Phase Transformations in Nanocrystalline Ag2S Silver Sulfide in a Wide Temperature Interval and Influence of Nanostructured Ag2S on the Interface Formation in Ag2S/ZnS Heteronanostructure
Source: Nanomaterials (Basel). 2022 May 13;12(10):1668. doi: 10.3390/nano12101668 (PMC9146971; doi:10.3390/nano12101668)
Supplement: Supplementary file 1 [file nanomaterials-12-01668-s001.zip]

Archive with 1 entries (1 files):
- nanomaterials-1681802-supplementary.pdf
